# Supplementary material for: Description of a Retrospective Cohort of Epithelial Ovarian Cancer Patients with Brain Metastases: Evaluation of the Role of PARP Inhibitors in this Setting
Source: J Clin Med. 2023 Mar 25;12(7):2497. doi: 10.3390/jcm12072497 (PMC10095324; doi:10.3390/jcm12072497)
Supplement: Supplementary file 1 [file jcm-12-02497-s001.zip]

Archive with 1 entries (1 files):
- jcm-2111954-SI.pdf
